# Supplementary material for: A Conserved Intramolecular Ion-Pair Plays a Critical but Divergent Role in Regulation of Dimerization and Transport Function among the Monoamine Transporters
Source: Int J Mol Sci. 2024 Apr 4;25(7):4032. doi: 10.3390/ijms25074032 (PMC11011927; doi:10.3390/ijms25074032)
Supplement: Supplementary file 1 [file ijms-25-04032-s001.zip]

Archive with 1 entries (1 files):
- ijms-2874563-supplementary.pdf
